# Supplementary material for: Immunological imprinting of humoral immunity to SARS-CoV-2 in children
Source: Nat Commun. 2023 Jun 29;14:3845. doi: 10.1038/s41467-023-39575-2 (PMC10310754; doi:10.1038/s41467-023-39575-2)
Supplement: Supplementary file 4 — Source Data [file 41467_2023_39575_MOESM4_ESM.xlsx]

## Sheet: Figure 1a
	Primary Omicron			Secondary Omicron				Primary Omicron			Secondary Omicron
	Spike_Wuhan Arb Units/ml	Spike_Wuhan Arb Units/ml		Spike_Wuhan Arb Units/ml	Spike_Wuhan Arb Units/ml			RBD_Wuhan Arb Units/ml	RBD_Wuhan Arb Units/ml		RBD_Wuhan Arb Units/ml	RBD_Wuhan Arb Units/ml
	5	41198.6		20662.2	80210.6			2	13109.2		5273.91	28845.6
	5	3201.62		9583.79	74766.1			2	383.124		3282.42	42369.9
	5	1166.8		11837.9	29625.5			2	69.0818		3633.09	12401.5
	16.0886	2632.42		23464.7	114813			61.2251	609.994		8406.1	53346
				5808.41	149264						1920.24	79845.6
				9618.71	109762						3000.96	44302.1
				23086.6	40615.2						6688.49	13888.8
				15316	78530.4						5021.25	36642.4
				16368.1	50108.3						5913.78	19946.8
				20524.4	84236.8						5115.75	31815.3
				15163.9	40478.9						5215.15	18619.2
				24632.3	51565.7						8363.39	22924.7

## Sheet: Figure 1b
	RBD_Wuhan Arb Units/ml
Primary	34.5409
Primary	83.2272
Primary	132.732
Primary	170.685
Primary	294.379
Primary	342.435
Primary	383.124
Primary	388.308
Primary	466.194
Primary	532.918
Primary	572.178
Primary	609.994
Primary	667.377
Primary	801.757
Primary	929.262
Primary	1061.39
Primary	1134.96
Primary	1244.62
Primary	1677.6
Primary	2560.66
Secondary	8840.64
Secondary	10381.3
Secondary	12401.5
Secondary	13109.2
Secondary	13888.8
Secondary	14315.6
Secondary	16784.2
Secondary	18619.2
Secondary	19946.8
Secondary	22924.7
Secondary	28845.6
Secondary	31815.3
Secondary	32220.2
Secondary	36642.4
Secondary	42369.9
Secondary	44302.1
Secondary	47543.6
Secondary	53346
Secondary	60430.2
Secondary	79845.6
Secondary	83631.7
Secondary	91217.2
Secondary	487790

## Sheet: Figure 1c
	Primary Omicron			Secondary Omicron
	Spike_Wuhan Arb Units/ml	Spike_BA.1 Arb Units/ml		Spike_Wuhan Arb Units/ml	Spike_BA.1 Arb Units/ml
	1166.8	2072.05		114813	40737.6
	3201.62	3108.65		40615.2	4654.38
	2579.17	1025.39		109762	49328.2
	1996.22	685.28		50108.3	13726.5
	2287.68	2895.17		149264	49964.8
	4250.57	6013.58		80210.6	29660.1
	8674.75	2811.94		84236.8	28098
	4285.7	484.802		41198.6	17511.8
	4310.65	4781.07		78530.4	26686.9
	4078.59	4258.36		74766.1	20034.9
	5242.46	6120.91		40478.9	12393.1
	5403.88	3619.39		29625.5	7739.2
	8732.85	15937.4		244327	115415
	4938.17	2679.81		106705	209242
	1449.68	269.794		142592	41497.1
	880.78	1088.82		47374.1	12624.2
	3324.83	2996.5		30058	9785.17
	1996.19	3104.57		83951.9	133033
	12839.2	16371.9		31928.3	13484
	2632.42	1016.5		250360	64828.2
				660952	685417
				51565.7	20355.2
				145490	23131.7

## Sheet: Figure 1d
Spike_Wuhan NT50	Spike_BA.1 NT50	Spike_BA.2 NT50		Spike_Wuhan NT50	Spike_BA.1 NT50	Spike_BA.2 NT50
683.44	178.61	160.72		1580.46	135.43	441.4
108.71	32	32		3145.38	1063.89	2844.13
63.36	54.3	32		7344.38	6116.42	4117.8
32	56.13	32		188.17	4942.22	5268.71
32	71.49	196.02		278.52	147.66	173.17
32	113.67	32		1759.72	1909.09	1008.72
94.8	117.12	360.29		367.4	3767.22	4325.09
32	99.31	32		2044.8	1341.22	407.28
32	80.26	32		503.77	354.46	182.95
32	32	32		709.01	119.8	254.76
32	98.51	32		804.96	138.22	200.66
84.37	86.84	32		1267.73	212.82	321.53
180.02	55.74	114.54		413.83	393.01	1236.12
32	76.28	32		589.16	81.27	188.51
282.39	752.74	310.11		5516.44	297.31	379.56
32	156.88	32		878.01	277.36	415.4
109.17	70.25	32		2977.62	361.09	1002.91
62.43	32	32		610.14	131.45	252.47
136.56	32	50.75		1580.97	478.27	580.12
				882.33	32	106.03
32	32	111.92		2289.46	539.16	868.34

## Sheet: Figure 1e
	Proportion of Primary Omicron infection donors able to neutralise (%)			Proportion of Secondary Omicron infection donors able to neutralise (%)
B.1	50		B.1	100
BA.1	75		BA.1	95
BA.2	35		BA.2	100

## Sheet: Figure 2a
	Omicron Primary Infection						Omicron re-infection						Vaccination after Primary Omicron infection
	Spike_Wuhan Arb Units/ml	Spike_BA.1 Arb Units/ml	Spike_BA.2 Arb Units/ml	Spike_BA.4 Arb Units/ml	Spike_BA.5 Arb Units/ml		Spike_Wuhan Arb Units/ml	Spike_BA.1 Arb Units/ml	Spike_BA.2 Arb Units/ml	Spike_BA.4 Arb Units/ml	Spike_BA.5 Arb Units/ml		Spike_Wuhan Arb Units/ml	Spike_BA.1 Arb Units/ml	Spike_BA.2 Arb Units/ml	Spike_BA.4 Arb Units/ml	Spike_BA.5 Arb Units/ml
	3324.37	306.275	460.642	643.72	767.776		47744.3	14411.9	17196.8	25386.9	26744.3		21120.4	23604	21828	10291.6	11138.2
	1204.85	363.036	5651.11	2978.36	3326.3		3566.65	1829.49	4067.56	4481.92	4683.1		492421	2000000	2000000	2000000	2000000
	2442.51	4525.18	2158.22	1308.73	1467.93		18447.8	41944.8	39262.1	23132.4	23951.6		55840.1	41084.6	40924.7	31367.1	33432.1
	3233.83	4392.48	2331.6	1494.87	1741.8		37779.9	80450.4	65482.2	46785.2	50736.3		142895	2000000	727952	5673675	1950783
	5386.57	12261.2	7220.23	3557.74	3977.13		18487.2	41296.6	29026.7	10176.1	10367.7		141088	163414	163414	2000000	2000000
	2632.99	1092.16	5007.79	2866.54	3318.02		5274.21	2845.73	5295.64	5594.11	6064.67		73176.3	120855	85033.7	41928.7	46149.1
	739.959	297.401	3627.29	1489.59	1787.75		1693.37	862.677	1941.78	1736.5	1882.67		176452	118634	123398	261451	274617
	3407.13	466.555	737.315	743.358	872.999		93987.6	28053.3	37002.2	36877.7	38133.7		79170.8	32900	33768.2	36400.6	40550.2
	3166.21	4660.52	1902.5	1169.87	1346.2		12818.9	19439.3	16016.5	8793.34	9481.11		222755	198522	1197334	2000000	4159480
	2897.32	2783.04	1452.04	1433.06	1521.56		56682.1	41805.9	33996.9	25596.2	27899		404064	2000000	2000000	2000000	2000000
	973.189	1142.16	504.491	218.983	257.766		9809.08	11472	9275.73	6803.52	7594.51		125116	28352.2	34976	51027.6	52206.3
	556.402	1390.66	538.218	377.416	404.359		13650.9	36378	30188.1	17236.1	17987
	2384.41	1396.22	8030.66	3319.31	3904.5		59460.7	22704.3	39332.8	36798.5	39649.9
	3396.37	4606.24	2339.35	1677.83	1935.55
	2566.56	958.864	12251.9	5434	6052.58
	1061.31	1054.39	655.474	371.582	469.497
	4816.62	2930.3	1758.49	1085.42	1376.62
	1608.13	263.372	1717.97	991.759	1188.01
	4326.43	3740.88	3384.35	2417.09	2406.21

## Sheet: Figure 2b
	Omicron Primary Infection							Omicron re-infection							Vaccination after Primary Omicron infection
	Wuhan_spike NT50	BA.1_spike NT50	BA.2_spike NT50	BA.4_spike NT50	BA.2.12.1_spike NT50	BA.2.75_spike NT50		Wuhan_spike NT50	BA.1_spike NT50	BA.2_spike NT50	BA.4_spike NT50	BA.2.12.1_spike NT50	BA.2.75_spike NT50		Wuhan_spike NT50	BA.1_spike NT50	BA.2_spike NT50	BA.4_spike NT50	BA.2.12.1_spike NT50	BA.2.75_spike NT50
	683.44	178.61	160.72	40	1160.77	51.82		51.38	40	140.87	110.93	79.97	40		2657.86	1447.78	1129.75	1516.04	843.28	557.1
	108.71	40	40	40	40	40		58.48	40	152.47	77.99	90.17	40		1394.78	2672.1	869.77	754.87	2274.72	1129.46
	63.36	54.3	40	40	40	40		88.99	40	373.66	222.81	172.79	63.28		1050.12	861.63	982.06	127.85	930.56	274.47
	40	56.13	40	40	95.77	40		351.99	93.27	250.56	324.83	213.84	131.7		1391.67	400.68	229.93	575.53	6058.71	345.56
	40	71.49	196.02	103.79	255.39	40		862.61	91.11	353.68	145.05	112.85	105.55		947.42	233.48	179.95	233.16	246.61	221.72
	40	113.67	40	40	40	40		106.33	807.97	1229.02	446.71	507.26	695.97		1519	530.28	1072.83	769.15	3244.32	1638.22
	94.8	117.12	360.29	212.84	349.45	40		128.81	1792.87	2783.43	953.67	1048.12	1360.98		3653.38	1902	1036.02	606.97	3700.7	2012.19
	40	99.31	40	40	40	40		206.53	123.26	168.24	118.76	40	115.3		1277.91	1890.1	4641.97	659.37	7492.37	3895.6
	40	80.26	40	40	78.51	40		78.56	366.13	830.15	249.76	396.17	320.45		1089.18	284.11	273.22	132.64	1054.17	244.66
	40	40	40	40	40	40		472.24	1322.63	1371.44	215.36	241	761.38		4090.56	1998.78	5498.18	1528.68	4045.08	6166.12
	40	98.51	40	58.67	58.09	40		1248.4	3751.69	4324.66	2779.68	3584.51	4633.64
	84.37	86.84	40	77.36	40	40		850.9	3035.05	3080.64	2226.75	3452.23	3617.5
	180.02	55.74	114.54	164.17	171.09	40		2343.03	678.24	450.65	708.27	588.45	391.92
	40	76.28	40	40	40	40
	282.39	752.74	310.11	275.84	379.15	265.37
	40	156.88	40	166.06	53.08	40
	109.17	70.25	40	56.94	40	40
	62.43	40	40	78.97	50.96	40
	136.56	40	50.75	98.38	40	40
	40	40	111.92	92.44	90.77	40
	70.41	40	158.62	121.08	81.43	40

## Sheet: Figure 3a
	Vaccianted							Breakthrough Omicron infection
	Spike_Wuhan Arb Units/ml	Spike_BA.1 Arb Units/ml	Spike_BA.2 Arb Units/ml	Spike_BA.4 Arb Units/ml	Spike_BA.5 Arb Units/ml			Spike_Wuhan Arb Units/ml	Spike_BA.1 Arb Units/ml	Spike_BA.2 Arb Units/ml	Spike_BA.4 Arb Units/ml	Spike_BA.5 Arb Units/ml
	378993	82330.8	125268	105845	113184			99433.6	22373.6	36224.8	37159.4	40488.3
	133089	29911.7	38561.2	33450.6	36253.9			59632.5	11668.1	17654.3	14769.6	16115
	611181	202490	213862	191892	210717			215434	201042	273291	394657	420605
	242154	62107.4	81566.8	82206.2	90522.4			103687	43053.2	40275.4	37415.7	40403.2
	599786	236322	316408	283139	307580			284801	94068.1	124795	106646	114944
	106345	26085.4	31244.4	29523.6	33660.7			88283.3	26160.6
	248569	83335	104953	94170.7	104757
	352633	138192	159729	168936	184304
	406715	800000	800000	800000	800000
	59982.7	57202.2	46017.1	29989.9	32748.7
	405735	148684	140188	149059	165514
	435104	151829	163283	161446	175309
	28909.1	3089.96	6887.21	7451.26	8214.18
	197111	59068.3	64233.3	70479.4	80210.8
	380617	108481	118682	116029	125278

## Sheet: Figure 3b
	Vaccinated							Breakthrough Omicron infection
	Wuhan_spike NT50	BA.1_spike NT50	BA.2_spike NT50	BA.4_spike NT50	BA.2.12.1_spike NT50	BA.2.75_spike NT50		Wuhan_spike NT50	BA.1_spike NT50	BA.2_spike NT50	BA.4_spike NT50	BA.2.12.1_spike NT50	BA.2.75_spike NT50
	2931.23	677.9	986.09	1231.82	1286.36	889.91		1258.09	32	322.65	419.78	167.39	380.49
	1117.76	260.62	108.78	216.69	1184.01	111.23		2383.5	950	600.33	882.1	293.47	1101.87
	5912.46	360.77	1316.36	594.42	305.8	1255.58		434.09	99.94	81.05	230.82	105.5	126.25
	3024.36	68.67	498.06	365.1	83.44	315.73		2632.07	1214.1	425.11	258	241.73	140.86
	3754.78	145.11	1796.01	481.52	1049.68	397.78		589.2	86.54	627.15	136.56	858.2	121.41
	1035.83	32	105.78	32	941.38	32		1216.44	118.21	266.88	265.39	114.06	274.51
	2176.75	329.09	898.56	495.91	1139.95	521.69
	1914.31	268.34	4233.54	612.82	742.53	443.07
	4965.95	2588.61	2150.51	1425.36	1763.48	2429.06
	2258.71	1000.57	2458.12	91.84	268.85	794.81
	3492.39	75.39	379.87	159.33	63.13	150.77
	2492.98	121.94	508.1	720.41	256.46	370.84
	145.21	32	32	32	32	32
	898.19	50.79	198.71	252.69	81.22	293.01
	2724.32	102.36	303.99	296.77	65.56	387.18

## Sheet: Figure 4a
	Primary Omicron			Omicron re-infection			Vaccination after Omicron primary infection				Pre-Omicron primary infection			Omicron Secondary infection				Vaccianted			Omicron Breakthrough
	Wuhan_spike Arb units/ml	BA.1_spike Arb units/ml		Wuhan_spike Arb units/ml	BA.1_spike Arb units/ml		Wuhan_spike Arb units/ml	BA.1_spike Arb units/ml			Wuhan_spike Arb units/ml	BA.1_spike Arb units/ml		Wuhan_spike Arb units/ml	BA.1_spike Arb units/ml			Wuhan_spike Arb units/ml	BA.1_spike Arb units/ml		Wuhan_spike Arb units/ml	BA.1_spike Arb units/ml
	1166.8	2072.05		47744.3	14411.9		21120.4	23604			20662.2	3048.35		114813	40737.6			378993	82330.8		99433.6	22373.6
	3201.62	3108.65		3566.65	1829.49		492421	2000000			9583.79	1083.85		40615.2	4654.38			133089	29911.7		59632.5	11668.1
	2579.17	1025.39		18447.8	41944.8		55840.1	41084.6			11837.9	1532.59		109762	49328.2			611181	202490		215434	201042
	1996.22	685.28		37779.9	80450.4		142895	2000000			23464.7	3191.34		50108.3	13726.5			242154	62107.4		88283.3	26160.6
	2287.68	2895.17		18487.2	41296.6		141088	163414			5808.41	991.23		149264	49964.8			599786	236322		103687	43053.2
	4250.57	6013.58		5274.21	2845.73		73176.3	120855			9618.71	1290.84		80210.6	29660.1			106345	26085.4		284801	94068.1
	8674.75	2811.94		1693.37	862.677		176452	118634			23086.6	2667.97		84236.8	28098			248569	83335
	4285.7	484.802		93987.6	28053.3		79170.8	32900			15316	2524.47		41198.6	17511.8			352633	138192
	4310.65	4781.07		12818.9	19439.3		222755	198522			16368.1	2267.44		78530.4	26686.9			406715	800000
	4078.59	4258.36		56682.1	41805.9		404064	2000000			20524.4	2449.28		74766.1	20034.9			59982.7	57202.2
	5242.46	6120.91		9809.08	11472		125116	28352.2			15163.9	3108.6		40478.9	12393.1			405735	148684
	5403.88	3619.39		13650.9	36378						6539.36	1168.42		29625.5	7739.2			435104	151829
	8732.85	15937.4		59460.7	22704.3						11642.7	1629.55		244327	115415			28909.1	3089.96
	4938.17	2679.81									50787.2	3576.06		106705	209242			197111	59068.3
	1449.68	269.794									12368.8	2019.72		142592	41497.1			380617	108481
	880.78	1088.82									11977.4	2593.67		47374.1	12624.2
	3324.83	2996.5									9706.12	1519.8		30058	9785.17
	1996.19	3104.57									59042.3	8707.91		83951.9	133033
	12839.2	16371.9									39995.5	5463.98		31928.3	13484
	2632.42	1016.5									82027.5	11767.2		250360	64828.2
											74607.2	10944.5		660952	685417
											9847.77	1345.23		51565.7	20355.2
											13671.8	2235.95		145490	23131.7
											33540.6	5920.14
											5561.82	691.068
											8718.89	1348.48
											89245.9	10149.4
											12338.6	2676.85
											6099.64	795.564
											24998.9	3316.9
											14934.6	2162.23
											48451.8	6958.88
											14605.3	2719.31
											25267	4036.86
											9181.03	1282
											13135.6	2109.63
											20583.5	2143.47
											16216.3	1761.49
											15769.3	2053.14
											27077.9	3293.82
											16322.4	2159.21
											8460.32	1734.94
											2003.92	333.776
											2157.18	314.629
											18862.2	3120.09
											21818.4	3583.62
											9653.44	1791.89
											4774.82	497.122
											33726.9	5202.85
											11871.8	1126.34
											28661	4444.87
											11516.3	1298.67
											11133.1	1602.25
											8454.4	1013.36

[truncated: 18 more sheets: Figure 4b, Figure 5a, Figure 5b, Figure 5c, Figure 5d, Supplamental Figure 2a, Supplamental Figure 2b, Supplamental Figure 2c, Supplamental Figure 2d, Supplamental Figure 3a, Supplamental Figure 3b, Supplamental Figure 3c, Supplamental Figure 3d, Supplamental Figure 3e, Supplamental Figure 4a, Supplamental Figure 4b, Supplamental Figure 5a, Supplamental Figure 5b]
